# Supplementary material for: The Role of Tocotrienol in Arthritis Management—A Scoping Review of Literature
Source: Pharmaceuticals (Basel). 2023 Mar 2;16(3):385. doi: 10.3390/ph16030385 (PMC10052945; doi:10.3390/ph16030385)
Supplement: Supplementary file 1 [file pharmaceuticals-16-00385-s001.zip]

Archive with 1 entries (1 files):
- pharmaceuticals-2205039-supplementary.pdf
